# Supplementary material for: The Effect of Climate Change on Indicator Wetland Insects: Predicting the Current and Future Distribution of Two Giant Water Bugs (Hemiptera: Belostomatidae) in South Korea
Source: Insects. 2024 Oct 19;15(10):820. doi: 10.3390/insects15100820 (PMC11508284; doi:10.3390/insects15100820)
Supplement: Supplementary file 1 [file insects-15-00820-s001.zip]

Archive with 6 entries (6 files):
- Figure_S1.tif
- Figure_S2.tif
- Figure_S3.png
- Figure_S4.png
- Table_S1.csv
- Table_S2.csv
