# Supplementary material for: The Effect of Climate Change on Indicator Wetland Insects: Predicting the Current and Future Distribution of Two Giant Water Bugs (Hemiptera: Belostomatidae) in South Korea
Source: Insects. 2024 Oct 19;15(10):820. doi: 10.3390/insects15100820 (PMC11508284; doi:10.3390/insects15100820)
Supplement: Supplementary file 1 [file insects-15-00820-s001.zip › Table_S1.csv]

species	ddlong	ddlat
japonicus	128.79275	37.858028
japonicus	128.156806	38.282053
japonicus	128.720865	37.499329
japonicus	127.99444	37.79167
japonicus	128.01761	37.83801
japonicus	127.79867	38.05767
japonicus	127.52028	37.82861
japonicus	127.3704	37.79549
japonicus	127.36111	37.83139
japonicus	127.43639	37.795
japonicus	127.34159	37.53186
japonicus	127.23786	37.58308
japonicus	127.28632	37.52906
japonicus	127.42628	37.48942
japonicus	127.39524	37.48758
japonicus	127.47584	37.50144
japonicus	127.45458	37.51826
japonicus	127.50572	37.43812
japonicus	127.57581	37.32019
japonicus	127.727158	37.199463
japonicus	127.38266	37.28922
japonicus	127.43409	37.23283
japonicus	126.76458	37.24527
japonicus	126.76428	37.22961
japonicus	127.94197	35.50661
japonicus	128.978333	35.412222
japonicus	128.254282	35.287123
japonicus	128.312549	35.211374
japonicus	128.48325	35.13697
japonicus	128.556	35.26756
japonicus	127.868438	35.180034
japonicus	128.369244	35.23271
japonicus	128.6709	36.03558
japonicus	128.089111	36.043694
japonicus	128.163736	36.605517
japonicus	128.255939	36.441047
japonicus	128.161583	36.479825
japonicus	128.183883	36.527525
japonicus	127.833722	36.601639
japonicus	128.441731	36.525386
japonicus	128.626028	36.763583
japonicus	128.483542	36.885206
japonicus	128.924827	35.926888
japonicus	128.488767	36.620681
japonicus	128.446997	36.779292
japonicus	129.369253	36.973178
japonicus	127.353356	36.368822
japonicus	127.153314	37.538942
japonicus	126.895648	37.491978
japonicus	126.780792	37.568639
japonicus	126.633056	37.522222
japonicus	126.60161	34.949904
japonicus	126.71441	35.93509
japonicus	126.8508	35.9638
japonicus	127.25803	35.45977
japonicus	126.992316	35.504792
japonicus	126.86819	36.057
japonicus	127.40507	35.73772
japonicus	127.02366	36.42665
japonicus	126.9491	36.53619
japonicus	126.67364	36.80672
japonicus	126.6715	36.4192
japonicus	126.85753	36.80714
japonicus	126.86414	36.85298
japonicus	126.69556	36.44584
japonicus	126.70086	36.45673
japonicus	126.48869	36.60014
japonicus	126.70111	36.53945
japonicus	127.86239	36.67536
japonicus	128.33494	37.00856
japonicus	128.40289	37.19736
japonicus	127.930966	36.969686
japonicus	127.82869	37.10541
japonicus	127.735692	37.155408
japonicus	128.920278	35.984694
japonicus	128.2196	37.52367
japonicus	127.2728	37.0861
japonicus	127.2606	37.19531
japonicus	126.994	37.01587
japonicus	129.000992	35.425175
japonicus	128.370193	35.568264
japonicus	128.367233	35.543411
japonicus	129.030167	35.889477
japonicus	129.031937	35.855778
japonicus	128.981827	35.64283
japonicus	127.990864	35.26288
japonicus	128.497955	35.438422
japonicus	129.2206	35.81383
japonicus	128.0376	36.17118
japonicus	128.9466	36.01935
japonicus	129.3047	36.08661
japonicus	129.220764	35.705585
japonicus	126.495806	34.823278
japonicus	126.406556	34.971722
japonicus	126.4504	34.99997
japonicus	126.4549	35.0519
japonicus	126.4662	35.26247
japonicus	126.489	35.30388
japonicus	126.4819	35.29125
japonicus	126.393778	34.742528
japonicus	126.476056	34.733222
japonicus	126.5391	35.05944
japonicus	126.4783	35.11098
japonicus	126.481944	34.653306
japonicus	126.7409	35.93081
japonicus	126.902	35.84176
japonicus	127.623347	36.001793
japonicus	127.64945	36.003772
japonicus	126.986	36.03076
japonicus	126.5671	36.42372
japonicus	126.521	36.40702
japonicus	126.6679	36.40013
japonicus	126.6608	36.38676
japonicus	126.380658	36.467379
japonicus	126.195263	36.836135
japonicus	126.363937	36.527817
japonicus	126.377464	36.548645
japonicus	126.2385	36.83747
japonicus	126.7949	36.58506
japonicus	126.4870274	34.61174458
japonicus	127.4994066	34.87795021
japonicus	126.7897273	36.61786084
japonicus	127.0157915	37.01687248
japonicus	126.9317976	36.60003919
japonicus	129.1688196	35.97103428
japonicus	126.7694482	36.52857807
japonicus	126.5897753	35.05072941
japonicus	126.8178617	36.60615542
japonicus	127.5977209	34.74538324
japonicus	126.67207	36.28597804
japonicus	126.3620172	36.51015957
japonicus	129.2646147	36.01668383
japonicus	126.8792174	36.63755011
japonicus	127.5706861	34.7057973
japonicus	126.9638303	36.56739659
japonicus	129.3199331	35.75812978
japonicus	127.1403413	36.96977972
japonicus	126.8125636	36.64647371
japonicus	126.8202354	34.40730827
japonicus	127.2103967	36.99473695
japonicus	126.845992	34.33011531
japonicus	127.0992209	36.85275219
japonicus	129.0670338	36.09953334
japonicus	126.8207613	36.6912453
japonicus	127.0469151	37.10439015
japonicus	126.7075572	36.58872597
japonicus	127.284215	36.90822475
japonicus	129.3798303	36.37764011
japonicus	127.2597542	36.95377015
japonicus	127.2072124	37.04054451
japonicus	126.6822178	36.60033643
japonicus	126.995637	34.63144346
japonicus	126.6008582	36.59548953
japonicus	129.3133511	36.11655321
japonicus	126.556899	36.59880915
japonicus	127.1576115	37.11188212
japonicus	126.5392379	36.58664062
japonicus	129.3624557	36.43033373
japonicus	128.6535908	35.4710565
japonicus	127.2182942	36.65106278
japonicus	129.2017324	35.77329431
japonicus	126.5408842	36.59732842
japonicus	128.7984711	35.57843989
japonicus	126.6151037	36.53682731
japonicus	126.7079793	36.67102185
japonicus	126.9568245	36.32729627
japonicus	126.9958896	37.06609904
japonicus	127.0180282	36.50892263
japonicus	128.7732501	35.5186511
japonicus	126.8471873	36.27342987
japonicus	127.2036045	36.5106452
japonicus	127.3073562	37.01594533
japonicus	126.5168078	36.73026011
japonicus	126.4415606	36.71247529
japonicus	129.3634597	36.41377813
japonicus	126.2232029	36.71141348
japonicus	127.1938863	36.53087128
japonicus	128.8195623	35.62791668
japonicus	126.973845	36.76811561
japonicus	129.2001858	35.84979037
japonicus	127.3058921	36.65633154
japonicus	126.9182473	36.41745436
japonicus	126.958742	36.85797998
japonicus	127.3110467	37.11294095
japonicus	127.2563328	36.61336679
japonicus	127.4576776	37.10108535
japonicus	126.9387747	34.3936156
japonicus	127.3897741	36.54340045
japonicus	129.297351	36.4683328
japonicus	126.9864022	36.8776299
japonicus	129.2337365	35.82172951
japonicus	128.6482072	35.40219916
japonicus	126.868856	34.17072129
japonicus	129.2268725	35.8993692
japonicus	126.5262463	35.04249915
japonicus	126.9704196	36.95947996
japonicus	126.5068631	34.71161771
japonicus	126.7848153	36.88812678
japonicus	129.1898948	36.36262318
japonicus	126.5335771	36.79118917
japonicus	129.3714804	36.38948896
japonicus	126.5927833	36.83648331
japonicus	129.0157876	35.29579709
japonicus	128.5183726	35.36476684
japonicus	128.8846086	35.51847048
japonicus	126.5852782	36.80693618
japonicus	126.559199	35.5046253
japonicus	129.2165813	35.88372003
japonicus	126.9041853	35.81076882
japonicus	126.6125797	36.84987227
japonicus	126.5022112	34.54978494
japonicus	126.7400777	36.90264237
japonicus	129.1382967	35.82316078
japonicus	126.6082484	36.88826196
japonicus	129.3520763	36.12438364
japonicus	126.7331022	36.91881537
japonicus	126.4890923	36.93324499
japonicus	129.2623019	35.98283751
japonicus	129.1265128	36.31114291
japonicus	126.5357589	36.98932015
japonicus	127.9689495	34.99515364
japonicus	126.4231475	36.7795432
japonicus	126.288451	36.84163416
japonicus	126.9971236	35.88978673
japonicus	128.5172821	35.3758552
japonicus	129.0648293	35.42684564
japonicus	126.2688097	36.79101096
japonicus	128.8490846	35.64107664
japonicus	126.4153832	36.96117219
japonicus	129.0553052	36.27182679
japonicus	129.2084657	36.18677629
japonicus	126.5462103	36.93656681
japonicus	126.2948884	36.9469195
japonicus	126.9845041	36.94451746
japonicus	129.1801203	36.14304608
japonicus	126.8769551	36.82892391
japonicus	129.4846283	35.81734764
japonicus	126.3538661	36.72878879
japonicus	129.048257	36.06730329
japonicus	129.2033111	35.72808817
japonicus	129.2136644	35.98795739
japonicus	126.4520804	36.66107238
japonicus	129.1969234	35.78996586
japonicus	129.284994	35.98878096
japonicus	129.1967952	36.06861455
japonicus	128.0175025	34.86262587
japonicus	128.6754377	35.31729554
japonicus	126.4397779	37.4273515
japonicus	129.0803702	35.86698177
japonicus	128.9116769	35.37083234
japonicus	129.0675962	35.92214283
japonicus	126.4889237	36.51724916
japonicus	129.0309846	35.99792949
japonicus	127.2060614	34.58042748
japonicus	129.1783116	36.00964092
japonicus	129.350684	35.9812551
japonicus	129.3480472	36.14283864
japonicus	126.8681865	37.57145315
japonicus	127.2975967	36.74167717
japonicus	128.9553531	35.31697499
japonicus	129.3505376	36.00815884
japonicus	129.3885483	36.12655104
japonicus	128.7107741	35.2179107
japonicus	129.2009921	35.74686756
japonicus	128.7312027	35.24729276
japonicus	128.9250999	35.35373855
japonicus	128.4108456	35.22286634
japonicus	129.0939261	36.35160808
japonicus	129.3923549	36.10020065
japonicus	126.8342129	34.38805817
japonicus	127.3491538	36.64385424
japonicus	129.2091238	35.68379625
japonicus	129.3662321	35.97405084
japonicus	129.2377834	35.94672231
japonicus	129.0140053	36.41692875
japonicus	127.3574737	34.5448777
japonicus	126.7234064	37.17347938
japonicus	129.0995946	35.5380529
japonicus	128.6587594	35.30744616
japonicus	128.8082502	35.32643198
japonicus	127.3587741	36.70641368
japonicus	128.9939108	35.53995741
japonicus	126.7483124	37.06435321
japonicus	129.3558425	35.75763365
japonicus	128.5051029	35.5712575
japonicus	129.0224272	36.48063399
japonicus	126.8056757	37.10003428
japonicus	128.778258	35.29294741
japonicus	128.4894949	35.58685065
japonicus	127.4663077	34.45712088
japonicus	126.9094631	37.06777832
japonicus	128.4600507	35.69050888
japonicus	128.8700433	35.38413273
japonicus	128.2898243	35.65529161
japonicus	126.394923	37.72092365
japonicus	127.4788953	36.73519659
japonicus	129.4592812	35.75623475
japonicus	127.0299376	35.8636242
japonicus	129.2563278	35.84640025
japonicus	127.1149178	37.08374267
japonicus	127.3064292	37.17480118
japonicus	126.4826207	37.03595717
japonicus	127.4592836	36.69663755
japonicus	126.616567	36.50269237
japonicus	127.3334906	36.51458161
japonicus	126.7278918	36.19878547
japonicus	126.2566931	34.55599178
japonicus	129.2899639	35.77513234
japonicus	126.3159737	34.52895644
japonicus	128.7802667	35.46388291
japonicus	127.2907048	37.12364358
japonicus	126.3716803	34.60787523
japonicus	128.7840693	35.30969887
japonicus	128.5047024	35.38400823
japonicus	126.6561489	36.29718423
japonicus	129.2787649	35.83783304
japonicus	126.4624362	34.74817823
japonicus	128.8333871	35.39842884
japonicus	126.3118308	34.64349245
japonicus	126.718209	35.54144835
japonicus	127.2962966	36.99882152
japonicus	126.7078901	35.08580862
japonicus	126.4380306	34.9722785
japonicus	127.3898339	34.56631214
japonicus	126.3138697	34.89268043
japonicus	129.2656895	35.78890668
japonicus	127.3988612	36.67634253
japonicus	126.5798411	34.20746709
japonicus	127.3911374	37.05710258
japonicus	126.7314526	35.00647523
japonicus	127.4282103	36.53080766
japonicus	127.1743226	34.48725789
japonicus	127.312312	36.5103839
japonicus	126.6810974	35.66408084
japonicus	127.4992486	37.45349853
japonicus	128.225683	36.70454186
japonicus	127.7635996	38.10732088
japonicus	128.3568806	35.33984501
japonicus	128.5641618	35.96576807
japonicus	128.5495707	36.55604004
japonicus	127.5371544	35.45075523
japonicus	128.4038206	35.36336384
japonicus	126.7716943	35.29954303
japonicus	127.2324152	37.28829719
japonicus	126.5789206	34.94111275
japonicus	127.2237185	37.55728191
japonicus	126.8661737	35.71752989
japonicus	127.1434033	37.52261818
japonicus	126.9760692	35.26485901
japonicus	128.9801807	36.01558969
japonicus	127.3090389	35.73721104
japonicus	127.0220548	34.82723875
japonicus	128.5981298	35.39600655
japonicus	126.8556377	35.66201772
japonicus	128.7592161	35.8654237
japonicus	126.6405646	35.46400498
japonicus	127.672533	37.69400262
japonicus	127.1991008	35.62664243
japonicus	128.668378	36.2638527
japonicus	128.612838	38.06275889
japonicus	127.5160182	37.74514057
japonicus	127.245822	35.11172766
japonicus	126.9002688	35.25566541
japonicus	127.0266276	35.56674766
japonicus	127.3653105	35.18181207
japonicus	128.7853955	36.54061741
japonicus	126.7867631	35.25354412
japonicus	127.9449436	37.74245856
japonicus	127.5323076	36.77108706
japonicus	128.6123527	36.83577137
japonicus	127.5276047	36.8931059
japonicus	128.8559803	35.90597805
japonicus	127.5003152	36.58728045
japonicus	128.6397214	38.08935945
japonicus	128.7374718	36.88950918
japonicus	127.7449809	36.9437563
japonicus	126.8535313	34.91749583
japonicus	126.9516715	35.72047337
japonicus	128.8434851	35.89210422
japonicus	127.5743642	35.73598441
japonicus	126.8023947	34.96466124
japonicus	127.7653748	37.92567718
japonicus	128.3980865	35.34960932
japonicus	127.3429451	35.51146884
japonicus	128.5310693	37.13636468
japonicus	127.1115382	35.7275767
japonicus	128.8934629	35.92463134
japonicus	128.5554318	35.89721375
japonicus	127.3292976	35.28907371
japonicus	127.3270187	35.51266156
japonicus	126.3984229	34.88198369
japonicus	129.1424936	35.46274971
japonicus	126.391099	34.98029237
japonicus	126.6281329	34.88791857
japonicus	128.9716278	35.98297706
japonicus	127.7022846	36.51273349
japonicus	127.6966156	37.23712381
japonicus	127.6007363	37.08547508
japonicus	128.4276619	35.34648441
japonicus	126.8220064	35.271187
japonicus	128.4016594	35.75045093
japonicus	126.6397831	35.00065396
japonicus	128.9418181	35.92176244
japonicus	127.9369351	35.97990619
japonicus	127.88739	37.34663755
japonicus	127.6309035	35.78447742
japonicus	128.3380061	35.67608491
japonicus	127.1174189	37.44779477
japonicus	128.2831664	36.5820166
japonicus	127.8413509	37.35735638
japonicus	127.8064127	37.31554319
japonicus	128.4910816	36.6341064
japonicus	128.2851624	35.74608843
japonicus	126.9292946	36.33539501
japonicus	127.5247123	37.32188011
japonicus	128.3747283	35.70639921
japonicus	126.6011214	36.15581886
japonicus	127.5676283	37.35201708
japonicus	127.9749849	35.17715406
japonicus	128.399907	35.32341813
japonicus	128.4263849	35.70961032
japonicus	127.5307529	37.42502959
japonicus	128.215796	36.56043807
japonicus	128.4330516	35.68349986
japonicus	128.1671717	35.54732413
japonicus	126.6659832	36.01061121
japonicus	127.5070494	37.72969265
japonicus	128.6855214	36.86145815
japonicus	127.9475825	35.64980249
japonicus	127.2881619	37.42500964
japonicus	128.2974291	37.20572134
japonicus	128.3661445	35.51429831
japonicus	127.6779727	36.31913145
japonicus	128.3747286	35.59768579
japonicus	128.0849234	35.35924944
japonicus	127.3373164	37.57602614
japonicus	127.3151537	37.5181701
japonicus	128.3590372	36.56293822
japonicus	128.3780156	35.52362996
japonicus	128.1096342	36.55464797
japonicus	128.412361	35.60867356
japonicus	128.6794214	36.42624792
japonicus	128.1601601	36.5148507
japonicus	128.4476149	35.35034997
japonicus	128.4118401	36.59611052
japonicus	128.4394009	35.52800045
japonicus	127.3093839	37.54441493
japonicus	128.0714916	36.61218042
japonicus	127.5091316	37.64359763
japonicus	128.1626967	36.63880292
japonicus	128.4004864	35.51716076
japonicus	128.1016787	36.67031823
japonicus	128.2055502	36.62335745
japonicus	127.5679107	37.75162716
japonicus	128.5962599	36.70858629
japonicus	128.2733282	37.51984926
japonicus	128.3483249	35.48286433
japonicus	128.4338596	36.898595
japonicus	128.6990798	36.109419
japonicus	127.9956056	36.02311674
japonicus	128.4265102	35.36192066
japonicus	128.1952117	37.4956853
japonicus	128.7252205	36.20732809
japonicus	127.7684192	36.00924219
japonicus	128.4804498	35.44148477
japonicus	128.0536029	36.63350708
japonicus	128.3856128	35.45919578
japonicus	127.6522241	36.05124254
japonicus	128.9381918	36.60279306
japonicus	127.5229729	36.11600716
japonicus	128.8862819	36.73949114
japonicus	128.3214428	35.30217896
japonicus	127.9399773	36.33371868
japonicus	127.5915091	37.71316762
japonicus	127.7592492	36.28639752
japonicus	128.6684933	36.55368312
japonicus	127.9245801	36.42247595
japonicus	128.3024786	35.3050713
japonicus	129.3418897	36.33148221
japonicus	128.3397941	35.30147286
japonicus	128.4878969	36.5451281
japonicus	127.9218503	36.39687525
japonicus	128.3475995	35.3221272
japonicus	127.6897781	36.28756049
japonicus	127.0810917	36.45243648
japonicus	126.6687927	35.30587148
japonicus	127.15399	36.35864683
japonicus	126.4084401	35.01476465
japonicus	126.5014516	37.62346415
japonicus	126.930062	36.03912322
japonicus	126.3688593	36.49225744
japonicus	127.5345006	36.4314097
japonicus	127.2586441	36.11960194
japonicus	126.8701898	37.45841008
japonicus	128.2268416	36.9640284
japonicus	127.0807009	36.46562597
japonicus	126.8060318	37.44617132
japonicus	127.9816544	35.25528193
japonicus	127.4411393	36.45263075
japonicus	129.0568114	35.23474945
japonicus	127.4909827	36.33918096
japonicus	126.9841998	37.52101728
japonicus	128.1722985	35.12965879
japonicus	128.4090531	34.77642717
japonicus	126.7637833	37.65652045
japonicus	128.0942676	36.92005355
japonicus	126.616012	36.48863097
japonicus	126.7834388	37.68418895
japonicus	128.1009246	35.22666951
japonicus	127.0436278	36.47315161
japonicus	126.9129657	37.52516485
japonicus	128.054049	35.28021317
japonicus	127.3067255	36.28487664
japonicus	126.391676	36.49354326
japonicus	126.6768428	37.72003106
japonicus	127.0638377	36.244145
japonicus	126.9477216	37.30769778
japonicus	128.1269493	35.42020831
japonicus	127.9031524	34.92392616
japonicus	126.5129716	35.43340093
japonicus	128.1488178	37.13288878
japonicus	127.5754992	36.10527917
japonicus	126.8330334	37.59162521
japonicus	128.1974828	37.24353756
japonicus	128.0475926	34.95365481
japonicus	126.5868347	35.32751681
japonicus	127.9623535	36.31667932
japonicus	127.0167146	36.33180265
japonicus	127.9205838	35.01473847
japonicus	126.596232	36.23861303
japonicus	129.0928114	35.31564947
japonicus	127.6144988	36.31985051
japonicus	127.1623441	36.11641145
japonicus	126.9799836	36.14648824
japonicus	127.5422684	35.82052478
japonicus	127.4922756	36.39510476
japonicus	129.0804088	36.5616899
japonicus	127.8368636	35.48726388
japonicus	127.2141885	36.0395048
japonicus	126.5282507	36.43700194
japonicus	128.4121082	35.54965056
japonicus	127.3256266	36.26299707
japonicus	127.9965365	35.53421757
japonicus	127.0069567	36.19256056
japonicus	126.96778	36.21215572
japonicus	127.8814595	35.84262813
japonicus	127.0540956	36.17778226
japonicus	126.522838	35.22796772
japonicus	127.8054802	35.5136271
japonicus	127.1013035	36.01771937
japonicus	127.2988543	37.45280291
japonicus	126.9407267	36.24653164
japonicus	128.7044385	34.96047571
japonicus	129.0333403	35.35206247
japonicus	127.0780483	36.10519226
japonicus	126.5812888	35.34032208
japonicus	127.052587	36.08181121
japonicus	128.1660381	37.50094267
japonicus	127.0524613	36.25174689
japonicus	126.5188512	35.37192867
japonicus	126.7284474	36.06320968
japonicus	126.9087292	36.14072831
japonicus	127.0998333	36.07224372
japonicus	129.3856905	37.04714276
japonicus	127.1542415	36.32318813
japonicus	126.5898571	36.26943327
japonicus	127.0099848	36.03154535
japonicus	129.2124903	35.46449897
japonicus	128.2014284	36.43055479
japonicus	129.383162	37.06087017
japonicus	127.1386244	36.43286889
japonicus	126.5257054	37.63776962
japonicus	127.2974102	37.50207673
japonicus	126.5718817	37.74513552
japonicus	127.1268656	36.19677285
japonicus	126.7442369	35.25973586
japonicus	127.1899372	36.46286466
japonicus	126.852176	36.18609115
japonicus	126.717903	35.20508275
japonicus	127.0291478	36.31805917
japonicus	127.5568066	36.09791039
japonicus	127.8948387	34.93547606
japonicus	127.0532758	36.0263109
japonicus	126.4708811	35.47945308
japonicus	127.0215472	36.28644534
japonicus	129.0562241	35.48530357
japonicus	127.0660214	36.27879998
japonicus	126.7115894	36.15978421
japonicus	127.4710983	36.41827704
japonicus	126.8144585	36.14341872
japonicus	127.1603979	36.30849803
japonicus	126.4710418	37.65574819
japonicus	127.2809379	36.45308756
japonicus	126.8757532	36.23971579
japonicus	127.1393415	36.20705105
japonicus	126.8197601	36.22939019
japonicus	127.1467052	36.45658365
japonicus	128.9304425	37.72799246
japonicus	126.2293778	35.09496136
japonicus	127.4696444	36.3938005
japonicus	129.3193542	35.39941944
japonicus	127.1237112	36.47720984
japonicus	129.2625943	35.56034891
japonicus	128.7997741	37.72334167
japonicus	126.9816451	37.81559744
japonicus	129.0686219	37.57351236
japonicus	128.1576584	36.47010311
japonicus	126.8347078	37.80340701
japonicus	129.0964602	37.5892563
japonicus	126.5638326	35.16282188
japonicus	129.0289831	37.51075967
japonicus	126.19016	35.10632442
japonicus	127.4789267	36.37241579
japonicus	129.2095165	35.57554489
japonicus	128.0450095	34.80562079
japonicus	126.9115208	36.2698105
japonicus	128.3739292	37.39517653
japonicus	126.7552619	36.10871452
japonicus	127.4963246	36.35724876
japonicus	126.7264243	35.12438147
japonicus	127.2031529	36.15531429
japonicus	126.5268318	35.48074618
japonicus	127.1203723	36.27691102
japonicus	126.1506227	35.03440855
japonicus	128.1616924	36.39055961
japonicus	127.1422447	36.26438549
japonicus	126.6044945	35.08993688
japonicus	128.3906761	36.37799351
japonicus	128.4607388	36.43649917
japonicus	127.1806527	36.17707729
japonicus	127.4507662	34.64437803
japonicus	127.3074021	36.26898535
japonicus	126.3640221	35.2171439
japonicus	129.1249118	37.47312287
japonicus	129.1081049	36.68409006
japonicus	126.5953976	35.03372221
japonicus	128.1816294	36.44623491
japonicus	126.7466508	37.8966541
japonicus	128.4621213	36.36891495
japonicus	126.5603789	35.18094726
japonicus	129.3757902	36.53506561
japonicus	129.1610615	35.71234957
japonicus	126.9407396	36.10897262
japonicus	129.3793889	36.6927108
japonicus	127.3490239	34.57517092
japonicus	126.4679143	35.19207977
japonicus	126.5723438	35.00610676
japonicus	129.4094751	36.5858768
japonicus	128.8314074	35.04694948
japonicus	126.4572614	35.22406244
japonicus	126.8051137	36.10627629
japonicus	128.4812413	36.33374461
japonicus	126.4363564	35.13060413
japonicus	126.8691712	36.30152142
japonicus	128.8899043	35.48820826
japonicus	127.7283981	36.30798178
japonicus	126.2643285	35.06088873
japonicus	127.324986	34.48304303
japonicus	129.4026848	36.55086513
japonicus	128.9684408	35.17143362
japonicus	126.8491911	37.7001006
japonicus	126.2997313	35.09314476
japonicus	126.4980644	35.07944559
japonicus	128.8870009	35.58065599
japonicus	126.6078516	35.23020742
japonicus	126.3856148	35.21510556
japonicus	128.8917114	35.7448996
japonicus	126.6677536	35.04683025
japonicus	127.7224613	36.45162552
japonicus	126.7375324	35.09980786
japonicus	126.4864882	35.06994885
