# Supplementary material for: The Effect of Climate Change on Indicator Wetland Insects: Predicting the Current and Future Distribution of Two Giant Water Bugs (Hemiptera: Belostomatidae) in South Korea
Source: Insects. 2024 Oct 19;15(10):820. doi: 10.3390/insects15100820 (PMC11508284; doi:10.3390/insects15100820)
Supplement: Supplementary file 1 [file insects-15-00820-s001.zip › Table_S2.csv]

species	ddlong	ddlat
esakii	128.891	35.34434
esakii	128.6985	35.55176
esakii	128.978333	35.412222
esakii	128.986667	35.425556
esakii	128.355942	35.501617
esakii	128.313889	35.345556
esakii	128.379758	35.335744
esakii	128.411389	35.543333
esakii	128.504911	35.456203
esakii	128.4679	35.41228
esakii	128.46139	35.43
esakii	128.4597	35.54338
esakii	128.4903	35.44347
esakii	128.3995	35.5511
esakii	128.4506	35.44035
esakii	128.743056	35.163611
esakii	128.43408	35.10845
esakii	128.691111	35.32
esakii	128.737222	35.13
esakii	127.7779	34.9523
esakii	127.8243	34.9574
esakii	127.639	35.2944
esakii	128.2969	35.26688
esakii	128.32036	35.30289
esakii	128.355556	35.319444
esakii	128.757833	35.83585
esakii	128.9419	36.04414
esakii	128.40677	35.50025
esakii	126.88858	35.24375
esakii	128.6303	35.89426
esakii	127.4002	36.29725
esakii	128.974203	35.186819
esakii	127.303611	36.501944
esakii	127.4279	34.69814
esakii	127.3534	34.66404
esakii	127.3013	34.56702
esakii	126.219833	35.089256
esakii	126.440278	34.732778
esakii	126.333	34.53871
esakii	126.4927	34.65337
esakii	126.5755	34.47362
esakii	126.468	34.48372
esakii	126.27856	33.25846
esakii	126.21049	33.27064
esakii	126.85723	33.42107
esakii	126.85199	33.36618
esakii	126.82677	33.43853
esakii	126.86534	33.47769
esakii	126.19102	33.35215
esakii	126.18485	33.32345
esakii	126.30889	33.38762
esakii	127.15032	36.37421
esakii	126.78526	36.88793
esakii	126.20139	36.87083
esakii	126.365278	36.547778
esakii	126.1969	36.83241
esakii	127.811	36.8181
esakii	127.8389	36.49299
esakii	127.900111	34.878639
esakii	128.399583	35.517972
esakii	128.453083	34.885278
esakii	128.1661	35.55471
esakii	126.8601	33.44215
esakii	126.3938	35.05861
esakii	126.4504	34.99997
esakii	126.4662	35.26247
esakii	126.4703	35.33864
esakii	126.489	35.30388
esakii	126.5392	35.05944
esakii	126.4784	35.11108
esakii	126.5079	35.07426
esakii	127.4661	35.30984
esakii	126.478611	35.001917
esakii	126.234028	35.090167
esakii	126.431972	34.748028
esakii	126.461944	34.748889
esakii	126.608806	35.138528
esakii	126.601	35.214383
esakii	126.4024	34.70104
esakii	126.434667	34.686583
esakii	126.489028	34.630556
esakii	126.391194	34.598306
esakii	126.368	34.56573
esakii	126.6977	33.53561
esakii	126.717417	33.508528
esakii	126.253944	33.222611
esakii	126.741	33.490944
esakii	126.594694	33.491722
esakii	126.35125	33.403694
esakii	126.396167	33.434722
esakii	126.708389	33.485472
esakii	126.268611	33.315528
esakii	126.261917	33.306
esakii	126.305722	33.351222
esakii	127.3629	35.48054
esakii	127.499407	34.87795
esakii	126.900269	35.255665
esakii	127.357474	34.544878
esakii	126.845992	34.330115
esakii	126.477356	34.732268
esakii	128.80825	35.326432
esakii	126.362017	36.51016
esakii	126.4979	34.679079
esakii	126.315974	34.528956
esakii	126.486124	34.817149
esakii	128.368178	35.236333
esakii	126.877457	33.428965
esakii	127.597721	34.745383
esakii	126.311831	34.643492
esakii	128.42651	35.361921
esakii	126.242113	34.524055
esakii	126.35676	36.521761
esakii	126.791956	33.370922
esakii	126.834213	34.388058
esakii	128.675438	35.317296
esakii	126.391099	34.980292
esakii	126.591147	34.194535
esakii	126.217412	34.45907
esakii	126.394866	34.742744
esakii	126.979984	36.146488
esakii	129.09646	37.589256
esakii	128.833387	35.398429
esakii	128.971628	35.982977
esakii	126.976205	35.902901
esakii	128.784069	35.309699
esakii	128.724207	36.238193
esakii	126.964828	35.839782
esakii	126.885409	34.372014
esakii	128.399907	35.323418
esakii	126.689075	34.308409
esakii	128.220786	35.210722
esakii	127.973936	37.457205
esakii	127.537154	35.450755
esakii	126.737532	35.099808
esakii	128.100925	35.22667
esakii	127.245822	35.111728
esakii	126.40844	35.014765
esakii	127.36531	35.181812
esakii	126.726921	33.521274
esakii	126.976069	35.264859
esakii	126.897437	33.477656
esakii	126.684145	34.3223
esakii	127.736601	35.07425
esakii	126.735609	33.482287
esakii	127.429321	35.181433
esakii	126.579744	34.978724
esakii	126.19016	35.106324
esakii	126.364022	35.217144
esakii	126.572344	35.006107
esakii	126.487692	33.396581
esakii	126.209687	33.34984
esakii	127.349024	34.575171
esakii	125.425	34.689
esakii	126.85	33.35
